# Supplementary material for: Impact of Obesity on Short-Term Outcomes in Patients Undergoing Retroperitoneal Laparoscopic/Retroperitoneoscopic Adrenalectomy for Benign or Malignant Adrenal Diseases: A Meta-Analysis
Source: Medicina (Kaunas). 2025 Jan 13;61(1):106. doi: 10.3390/medicina61010106 (PMC11766650; doi:10.3390/medicina61010106)
Supplement: Supplementary file 1 [file medicina-61-00106-s001.zip]

Archive with 1 entries (1 files):
- medicina-3244107-supplementary.pdf
